# Supplementary material for: GATA3 is a master regulator of the transcriptional response to low-dose ionizing radiation in human keratinocytes
Source: BMC Genomics. 2009 Sep 7;10:417. doi: 10.1186/1471-2164-10-417 (PMC2753551; doi:10.1186/1471-2164-10-417)
Supplement: Additional file 2 — List of genes induced and repressed at 4 h in shSCR cells. Genes were selected on a p-value of p < 0.01 and with an induction/repression cut-off values of 1.2 and 0.8, respectively. In the table, the expression ratio of irradiated versus non-irradiated cells is indicated. [file 1471-2164-10-417-S2.xls]

## Sheet: Feuil1
Genbank ID	Common	Fold expression 1 cGy/0gy	t-test P-value
NM_002037	FYN	1.633756	0.006425644
NM_007108	TCEB2	1.6243443	0.003480853
NM_002203	ITGA2	1.462438	0.00988758
NM_015995	KLF13	1.4586687	0.007944024
AK092320		1.4326843	0.009899863
M17657		1.3515735	0.004630229
BC020539	KIAA1961	1.35157	8.4875006E-4
NM_016531	KLF3	1.337814	0.0070245923
NM_017779	DEPDC1	1.3084921	0.0030422446
NM_152284	CHMP4C	1.3065647	0.008160082
NM_002951	RPN2	1.2881981	0.0011855871
XM_058831	ZPBP2	1.2473239	0.0034153028
NM_006850	IL24	1.2467535	0.0015093166
HSM801128	KLF6	1.2461797	0.009581971
XM_026998	LRRC8A	1.2400097	0.0029339218
XM_351015		1.2260178	0.0051983497
NM_133263	PPARGC1B	1.2256902	0.0051463386
Genbank ID	Common	Fold expression 1 cGy/0gy	t-test P-value
NM_003119	SPG7	0.77327096	0.0037780397
NM_001996	FBLN1	0.7695904	0.0039089154
NM_017751	FLJ20297	0.76127	0.0040689167
NM_001282	AP2B1	0.75844985	0.004673149
NM_006159	NELL2	0.6756083	0.0036701364
