# Supplementary material for: GATA3 is a master regulator of the transcriptional response to low-dose ionizing radiation in human keratinocytes
Source: BMC Genomics. 2009 Sep 7;10:417. doi: 10.1186/1471-2164-10-417 (PMC2753551; doi:10.1186/1471-2164-10-417)
Supplement: Additional file 3 — List of genes induced and repressed at 24 h in shSCR cells. Genes were selected on a p-value of p < 0.01 and with an induction/repression cut-off values of 1.2 and 0.8, respectively. In the table, the expression ratio of irradiated versus non-irradiated cells is indicated. [file 1471-2164-10-417-S3.xls]

## Sheet: Feuil1
Genbank ID	Common	Fold expression 1 cGy/0gy	t-test P-value
AK024480	LOC126917	1.4021388	0.0054771
XM_098625	LOC154872	1.3160539	0.008187175
NM_001734	C1S	1.3150738	0.008783731
NM_000214	JAG1	1.2451825	0.0019038807
NM_003115	UAP1	1.2161745	0.008639554
Genbank ID	Common	Fold expression 1 cGy/0gy	t-test P-value
NM_000515	CSH1	0.7645626	0.00726025
M80899	AHNAK	0.76298773	0.002210821
NM_005324	H3F3B	0.73872024	0.0065743458
NM_003798	CTNNAL1	0.7377131	0.0025710808
NM_021964	ZNF148	0.7174276	5.0750794E-4
