# Supplementary material for: GATA3 is a master regulator of the transcriptional response to low-dose ionizing radiation in human keratinocytes
Source: BMC Genomics. 2009 Sep 7;10:417. doi: 10.1186/1471-2164-10-417 (PMC2753551; doi:10.1186/1471-2164-10-417)
Supplement: Additional file 4 — List of genes induced and repressed at 48 h in shSCR cells. Genes were selected on a p-value of p < 0.01 and with an induction/repression cut-off values of 1.2 and 0.8, respectively. In the table, the expression ratio of irradiated versus non-irradiated cells is indicated. [file 1471-2164-10-417-S4.xls]

## Sheet: Feuil1
Genbank ID	Common	Fold expression 1 cGy/0gy	t-test P-value
NM_012131	CLDN17	1.7235299	0.0043211933
NM_002133	HMOX1	1.5166682	0.007404027
XM_352035	OR9G1	1.4175874	0.008562169
NM_000547	TPO	1.3064798	7.740648E-4
NM_014547	TMOD3	1.2919645	0.009298256
NM_002318	LOXL2	1.2815211	0.009800743
NM_004071	CLK1	1.2767376	0.0073619513
NM_004362	CLGN	1.2608169	0.0082295565
AL832977	LOC400986	1.2505684	0.00855722
NM_018638	ETNK1	1.2292061	no replicates
NM_004052	BNIP3	1.2123551	0.006047018
NM_002752	MAPK9	1.2108716	0.0015891367
NM_006809	TOMM34	1.2035512	0.0031982542
