# Supplementary material for: GATA3 is a master regulator of the transcriptional response to low-dose ionizing radiation in human keratinocytes
Source: BMC Genomics. 2009 Sep 7;10:417. doi: 10.1186/1471-2164-10-417 (PMC2753551; doi:10.1186/1471-2164-10-417)
Supplement: Additional file 5 — List of genes induced and repressed at 72 h in shSCR cells. Genes were selected on a p-value of p < 0.01 and with an induction/repression cut-off values of 1.2 and 0.8, respectively. In the table, the expression ratio of irradiated versus non-irradiated cells is indicated. [file 1471-2164-10-417-S5.xls]

## Sheet: Feuil1
Genbank ID	Common	Fold expression 1 cGy/0gy	t-test P-value
NM_001657	AREG	2.249272	0.0078936545
BC041393		1.7443445	0.0020598453
AK098142		1.4825157	0.0042087017
AL137506	ELOVL7	1.4246523	0.0056789913
NM_017807	OSGEP	1.3984188	0.0099927625
NM_153604	MYOCD	1.3929057	0.0054777483
NM_005162		1.370252	0.0043922863
BC030753		1.3355161	0.009243338
NM_024993	LRRTM4	1.3114861	0.007079881
NM_145753	PHLDB2	1.2990878	0.0022542262
NM_002539	ODC1	1.2990377	9.788454E-4
NM_001325	CSTF2	1.2609475	0.0069689
NM_003288	TPD52L2	1.257677	0.0043351767
NM_001185	AZGP1	1.2510895	0.0020536152
NM_000459	TEK	1.2390115	0.004529307
AY194294	RCSD1	1.2342271	0.0029133516
AK021459		1.2214066	7.957515E-4
XM_066685	FLJ32867	1.2156342	0.0053122365
AK056728	LCMT1	1.2134987	0.005461705
NM_005655	KLF10	1.2076769	0.003801219
NM_025117		1.2070295	0.003449057
NM_002361	MAG	1.2050334	0.0020496433
NM_015701	C2orf30	1.202321	0.0065850494
Genbank ID	Common	Fold expression 1 cGy/0gy	t-test P-value
NM_000962	PTGS1	0.79406226	0.0049937977
NM_006022	TSC22D1	0.7812996	0.008625377
AB006624	KIAA0286	0.7620013	0.009696949
NM_012263	TTLL1	0.75915647	0.009949734
R32836		0.700645	0.009972314
NM_019049	FLJ20054	0.6974832	4.6833247E-4
NM_005252	FOS	0.68771935	0.0064753657
NM_152527	SLC16A14	0.66587394	0.0056429463
NM_000704	ATP4A	0.6408698	0.0040631485
NM_001218	CA12	0.61373955	0.0056105843
NM_001966	EHHADH	0.5506858	0.0050196573
NM_138293	ATM	0.43471825	0.0010187066
