# Supplementary material for: GATA3 is a master regulator of the transcriptional response to low-dose ionizing radiation in human keratinocytes
Source: BMC Genomics. 2009 Sep 7;10:417. doi: 10.1186/1471-2164-10-417 (PMC2753551; doi:10.1186/1471-2164-10-417)
Supplement: Additional file 6 — List of genes induced and repressed at 4 h in shGATA3 cells. Genes were selected on a p-value of p < 0.01 and with an induction/repression cut-off values of 1.2 and 0.8, respectively. In the table, the expression ratio of irradiated versus non-irradiated cells is indicated. [file 1471-2164-10-417-S6.xls]

## Sheet: Feuil1
Genbank ID	Common	Fold expression 1 cGy/0gy	t-test P-value
NM_001533	HNRPL	1.7910583	0.0063527874
NM_016059	PPIL1	1.454654	0.00823157
NM_005986	SOX1	1.4180642	2.9277195E-5
NM_004280	TXNDC5	1.3553246	0.00960636
HSU68494	SLC30A1	1.3239824	0.0085027795
NM_006281	STK3	1.3131	6.5954105E-4
NM_013293	TRA2A	1.3085725	0.0061685974
NM_024998	C1orf107	1.2674367	0.007867531
NM_003457	ZNF207	1.2625092	0.0077425907
NM_024537	ING1	1.2567933	0.008228316
Z23090		1.2410899	3.3902173E-4
NM_174889	mimitin	1.2219293	0.0074915346
NM_014078	MRPL13	1.2189709	0.0058778347
NM_001749	CAPNS1	1.2185518	0.007111832
Genbank ID	Common	Fold expression 1 cGy/0gy	t-test P-value
NM_001723	DST	0.78520674	0.004957793
NM_013354	CNOT7	0.784956	0.0015449907
NM_004370	COL12A1	0.7777292	0.0028447022
NM_006460	HEXIM1	0.7746888	0.004209715
NM_001845	COL4A1	0.7618703	0.0023901127
