# Supplementary material for: GATA3 is a master regulator of the transcriptional response to low-dose ionizing radiation in human keratinocytes
Source: BMC Genomics. 2009 Sep 7;10:417. doi: 10.1186/1471-2164-10-417 (PMC2753551; doi:10.1186/1471-2164-10-417)
Supplement: Additional file 7 — List of genes induced and repressed at 24 h in shGATA3 cells. Genes were selected on a p-value of p < 0.01 and with an induction/repression cut-off values of 1.2 and 0.8, respectively. In the table, the expression ratio of irradiated versus non-irradiated cells is indicated. [file 1471-2164-10-417-S7.xls]

## Sheet: Feuil1
Genbank ID	Common	Fold expression 1 cGy/0gy	t-test P-value
NM_005980	S100P	1.4410548	0.0051362724
NM_033262	SLC8A3	1.4309607	0.009747439
NM_004728	DDX21	1.3979502	0.008642366
AK025775	C20orf11	1.3547807	0.0057010367
NM_174947	C19orf30	1.3221208	0.0013076835
BC043242		1.3097099	no replicates
BC045174		1.2994789	0.0065470263
BC032822	EPB41L5	1.2979673	6.206347E-4
NM_021960	ENSA	1.276212	0.005089288
NM_024826	FLJ21159	1.2140794	6.092009E-5
NM_025080	ASRGL1	1.2075806	0.0058427774
NM_016009	SH3GLB1	1.2029783	0.0023979626
NM_004202	TMSB4Y	1.202011	0.0017489812
Genbank ID	Common	Fold expression 1 cGy/0gy	t-test P-value
NM_017574	RAI1	0.79565585	0.0060888273
NM_030921	ENSG00000177565	0.7684016	0.005625055
NM_033201	C16orf45	0.7364167	0.0027688385
NM_015570	AUTS2	0.7130437	0.0084091
NM_002629	PGAM1	0.70114034	0.008880374
NM_020992	PDLIM1	0.68555295	0.007216761
NM_002318	LOXL2	0.645768	0.007536078
