# Supplementary material for: GATA3 is a master regulator of the transcriptional response to low-dose ionizing radiation in human keratinocytes
Source: BMC Genomics. 2009 Sep 7;10:417. doi: 10.1186/1471-2164-10-417 (PMC2753551; doi:10.1186/1471-2164-10-417)
Supplement: Additional file 8 — List of genes induced and repressed at 48 h in shGATA3 cells. Genes were selected on a p-value of p < 0.01 and with an induction/repression cut-off values of 1.5 and 0.65, respectively. In the table, the expression ratio of irradiated versus non-irradiated cells is indicated. [file 1471-2164-10-417-S8.xls]

## Sheet: Feuil1
Genbank ID	Common	Fold expression 1 cGy/0gy	t-test P-value
NM_001964	EGR1	4.18202	0.00630867
NM_006389	HYOU1	3.62367	0.00362384
NM_012394	PFDN2	3.40437	0.000991118
NM_019094	NUDT4	3.40357	0.00938722
NM_012081	ELL2	3.17955	0.00851442
NM_000311	PRNP	3.07104	0.00495853
NM_004083	DDIT3	3.04299	0.00968326
NM_170695	TGIF	2.84314	0.00638264
NM_001533	HNRPL	2.83516	0.00798356
NM_001746	CANX	2.49776	0.00947895
NM_002835	PTPN12	2.49267	0.00969947
NM_004417	DUSP1	2.44079	0.00947581
NM_004134	HSPA9B	2.40776	0.00148948
NM_007235	XPOT	2.38678	0.00300293
NM_001945	HBEGF	2.33417	0.00554962
BC038733	C1orf155	2.31577	0.0076925
NM_032359	C3orf26	2.30767	0.00143471
NM_033035	TSLP	2.27023	0.00619299
AJ310892	SCN5A	2.18078	0.00324095
NM_176081	DNMT2	2.13401	0.00708391
NM_147130	NCR3	2.13354	0.00640414
NM_031479	INHBE	2.11448	0.00547165
NM_181353	ID1	2.10708	0.000641236
NM_007145	ZNF146	2.07987	0.00241612
XM_088072	LOC154907	2.04713	0.00473344
NM_006022	TSC22D1	2.03905	0.0094378
NM_016047	SF3B14	2.0387	0.00118462
BC015719	ZA20D1	2.02511	0.00873289
AF285120	MRPL47	2.02032	0.00238285
NM_001083588	E2F5	1.9988	0.0081576
NM_015392	NPDC1	1.99829	0.00405129
NM_013341	PTD004	1.96305	0.00819196
H29013	SEZ6L	1.9592	0.00322123
NM_033411	RWDD2	1.95732	0.00747237
NM_003290	FAM32A	1.94561	0.0045878
BC014836	MRPL3	1.92999	0.00521922
NM_145049	UBLCP1	1.91946	0.00735151
AK021428		1.90506	0.00919648
NM_003580	NSMAF	1.9049	0.00631946
NM_002882	RANBP1	1.90027	0.00718107
NM_006948	STCH	1.89603	0.00112922
NM_005359	SMAD4	1.88973	0
NM_024671	FLJ23436	1.88797	0.00124048
NM_144714	C3orf48	1.88656	0.00522817
NM_019118	C1orf91	1.86393	0.00504128
NM_024976		1.86212	0.00185833
NM_016033	FAM82B	1.84921	0.00668246
NM_080651	THRAP6	1.8483	0.0041063
NM_022341	COG8	1.84562	5.3762e-05
BC018779	LOC56902	1.84034	0.00590267
NM_022906	FLJ13195	1.83578	0.0063332
NM_015874	RBPSUH	1.83426	0.00067754
XM_351255	FLJ46354	1.81887	0.00902301
NM_016070	MRPS23	1.81252	0.00185304
NM_016292	TRAP1	1.81068	0.00847441
NM_032431	SYVN1	1.79745	0.00925107
BC005374	TXNDC4	1.79541	0.00935287
AF165517		1.77798	0.00172945
BC005222	CGGBP1	1.76831	0.000600045
XM_048747	ANKRD50	1.76393	0.000834465
NM_032861	SERAC1	1.75357	0.0044553
NM_005517	HMGN2	1.74427	0.00102452
NM_006007	ZA20D2	1.74368	0.00523334
NM_014267	C11orf58	1.72397	0.00563314
HSHTPRH07	OR2L2	1.72203	0.00381858
NM_000020	ACVRL1	1.71612	0.0042162
NM_014505	KCNMB4	1.70822	0.0099736
NM_006601	PTGES3	1.70738	0.00422482
NM_006601	PTGES3	1.70709	0.00364257
NM_030804		1.70047	0.00758343
NM_015200	SCC-112	1.69733	0.00490705
BC032147	ENSG00000100418	1.69459	0.00624774
AK001825		1.69359	0.00791136
XM_038788	TGFBR1	1.68944	0.00873758
NM_020873	LRRN1	1.68117	0.00421583
NM_012460	TIMM9	1.67483	0.00735235
NM_006352	ZNF238	1.67303	0.00499213
BC030753		1.67044	0.00472135
NM_173163	NFATC3	1.66472	0.00909924
NM_004886	APBA3	1.6554	0.00936038
NM_006159	NELL2	1.64481	0.00999095
NM_017724	LRRFIP2	1.63309	0.000363876
AF075031		1.6176	0.00417068
BC011670	LOC113386	1.60649	0.000154156
NM_144564	SLC39A3	1.57447	0.00776467
NM_017549	EPDR1	1.57193	0.00840528
NM_002527	NTF3	1.56725	0.00799452
NM_002846	PTPRN	1.56247	0.0057148
NM_013328	PYCR2	1.55917	0.000772779
NM_153018	ZFP3	1.55479	0.00129117
NM_032140	C16orf48	1.54358	0.00835519
NM_015420	WDSOF1	1.54225	0.00129596
NM_002716	PPP2R1B	1.54207	0.00997655
NM_006516	SLC2A1	1.53794	0.00406685
NM_005066	SFPQ	1.52235	0.00252717
Genbank ID	Common	Fold expression 1 cGy/0Gy	t-test P-value
NM_138316	PANK1	0.649144	0.00827451
NM_005220	DLX3	0.648428	no replicates
NM_014746	RNF144	0.64305	0.0074698
XM_061610	OR52E2	0.633394	0.0042096
AK023696	LOC401504	0.630922	0.00954247
AL355688	ABCG1	0.629296	0.00297039
NM_014439	IL1F7	0.621145	0.00131321
NM_018115	CXCL11	0.615498	0.00795332
NM_002028	FNTB	0.614644	0.00628107
NM_024698	SLC25A22	0.611072	0.00623703
NM_005557	KRT17	0.604423	0.00707422
NM_024804	ZNF669	0.596513	0.00153277
NM_006783	GJB6	0.589388	0.00726815
XM_047995	ODZ2	0.588759	0.000125425
NM_003544	HIST1H4B	0.582687	0.00788116
NM_014449	GRCA	0.580833	0.00523711
NM_144565	NIP	0.575171	no replicates
NM_024760	TLE6	0.571303	0.00179805
NM_015640	SERBP1	0.545959	0.00772927
NM_005360	MAF	0.539868	0.00640818
XM_166279	RSPRY1	0.53612	0.00957814
NM_014380	NGFRAP1	0.519495	0.00109677
NM_025233	COASY	0.511812	0.00697263
NM_004236	COPS2	0.498707	0.00273893
NM_178434	LCE3C	0.495805	0.00802112
AF119843	ENSG00000124224	0.494258	0.00437575
NM_024794	ABHD9	0.493786	0.00398833
NM_000138	FBN1	0.489343	0.00617115
NM_006952	UPK1B	0.474563	0.00489907
NM_016590	PART1	0.468807	0.00123482
NM_013263	BRD7	0.463173	0.00604217
NM_014337	PPIL2	0.454135	0.00938367
NM_148894	FAM44A	0.445018	0.00197624
NM_000775	CYP2J2	0.412616	0.00405142
NM_018677	ACSS2	0.402233	0.00971114
NM_018030	OSBPL1A	0.385545	0.00716939
NM_016076	C1orf121	0.385447	0.00424962
NM_013275	ANKRD11	0.366841	0.00267527
NM_002065	GLUL	0.355122	0.00380999
NM_024115	C1orf116	0.329624	0.0084973
NM_014375	FETUB	0.318701	0.008387
NM_003810	TNFSF10	0.256065	0.00492191
XM_043500	LOC92196	0.109549	0.00686068
