# Supplementary material for: GATA3 is a master regulator of the transcriptional response to low-dose ionizing radiation in human keratinocytes
Source: BMC Genomics. 2009 Sep 7;10:417. doi: 10.1186/1471-2164-10-417 (PMC2753551; doi:10.1186/1471-2164-10-417)
Supplement: Additional file 9 — List of genes induced and repressed at 72 h in shGATA3 cells. Genes were selected on a p-value of p < 0.01 and with an induction/repression cut-off values of 1.2 and 0.8, respectively. In the table, the expression ratio of irradiated versus non-irradiated cells is indicated. [file 1471-2164-10-417-S9.xls]

## Sheet: Feuil1
Genbank ID	Common	Fold expression 1 cGy/0gy	t-test P-value
NM_001533	HNRPL	1.7910583	0.0063527874
NM_016059	PPIL1	1.454654	0.00823157
NM_005986	SOX1	1.4180642	2.9277195E-5
NM_004280	TXNDC5	1.3553246	0.00960636
HSU68494	SLC30A1	1.3239824	0.0085027795
NM_006281	STK3	1.3131	6.5954105E-4
NM_013293	TRA2A	1.3085725	0.0061685974
NM_024998	C1orf107	1.2674367	0.007867531
NM_003457	ZNF207	1.2625092	0.0077425907
NM_024537	ING1	1.2567933	0.008228316
Z23090		1.2410899	3.3902173E-4
NM_174889	mimitin	1.2219293	0.0074915346
NM_014078	MRPL13	1.2189709	0.0058778347
NM_001749	CAPNS1	1.2185518	0.007111832
Genbank ID	Common	Fold expression 1 cGy/0gy	t-test P-value
NM_015442	CNOT10	0.79643935	0.0024704826
AF085905		0.7871336	0.0013005448
AK092375		0.7856219	0.009247958
NM_024879	LOC389722	0.77727926	0.0063077915
AK095945		0.7754217	0.0015420141
AK094566	CPEB2	0.7669909	0.005105014
NM_000138	FBN1	0.76202995	0.0022912174
NM_014051	TMEM14A	0.75153625	0.0052941786
NM_006480	RGS14	0.7282232	0.0034982387
NM_002658	PLAU	0.7222236	0.007815212
NM_003373	VCL	0.7161182	0.0036957401
NM_173679		0.71117926	0.008878444
NM_000526	KRT17	0.7105231	0.001676963
NM_001966	EHHADH	0.6746757	0.00741856
NM_000189	HK2	0.62361574	0.007780023
AB018297	MACF1	0.60224456	0.0016464733
NM_006145	DNAJB1
NM_016084	RASD1	0.39806876	0.008552789
NR_001455	LOC85391	0.10985425	0.004606844
